# Supplementary material for: A Combined Cyto- and Histopathological Diagnostic Approach Reduces Time to Diagnosis and Time to Therapy in First Manifestation of Metastatic Spinal Disease: A Cohort Study
Source: Cancers (Basel). 2024 Apr 25;16(9):1659. doi: 10.3390/cancers16091659 (PMC11083103; doi:10.3390/cancers16091659)
Supplement: Supplementary file 1 [file cancers-16-01659-s001.zip]

Archive with 1 entries (1 files):
- cancers-2945406-supplementary.pdf
